# Supplementary material for: Alterations in miRNA Levels in the Dentate Gyrus in Epileptic Rats
Source: PLoS One. 2013 Oct 11;8(10):e76051. doi: 10.1371/journal.pone.0076051 (PMC3795667; doi:10.1371/journal.pone.0076051)
Supplement: Table S1 — Members of gene clusters presented on Figure 3, representing groups of miRNAs displaying similar alterations in expression over time after stimulation. (XLS) [file pone.0076051.s001.xls]

## Sheet: Sheet1
Cluster_6	Cluster_1	Cluster_2	Cluster_4	Cluster_8	Cluster_5	Cluster_7	Cluster_3
rno-let-7a-1-3p/rno-let-7c-2-3p	rno-let-7b-3p	rno-let-7b-5p	rno-let-7f-5p	miR-1249	miR-1298	miR-132-3p	miR-139-5p
rno-let-7a-5p	rno-let-7d-3p	rno-let-7c-5p	miR-204-5p	miR-130a-3p	miR-141-5p	miR-132-5p	miR-187-3p
miR-100-5p	miR-103-1-5p	rno-let-7d-5p	miR-221-3p	miR-138-1-3p	miR-185-3p	miR-135a-5p	miR-374-5p
miR-101a-3p	miR-106b-5p	rno-let-7e-5p	miR-26b-5p	miR-138-2-3p	miR-195-3p	miR-142-3p	miR-451-5p
miR-101b-3p	miR-127-5p	rno-let-7i-5p	miR-27a-3p	miR-140-3p	miR-204-3p	miR-146a-5p	miR-551b-3p
miR-103-3p	miR-150-5p	miR-1188-3p	miR-29b-3p	miR-140-5p	miR-207	miR-17-5p	miR-708-5p
miR-107-3p	miR-151-3p	miR-125a-5p	miR-3068-3p	miR-146b-5p	miR-214-3p	miR-20a-5p	miR-7a-5p
miR-124-3p	miR-15b-5p	miR-125b-5p	miR-338-3p	miR-148b-3p	miR-215	miR-212-3p	miR-7b
miR-124-5p	miR-181a-2-3p	miR-126a-3p	miR-352	miR-151-5p	miR-294	miR-212-5p
miR-126a-5p	miR-193-3p	miR-127-3p	miR-363-5p	miR-154-5p	miR-299a-5p	miR-21-5p
miR-129-1-3p/miR-129-2-3p	miR-1949	miR-128-3p	miR-493-5p	miR-1843-3p	miR-300-5p	miR-23a-3p
miR-137-3p	miR-210-5p	miR-129-2-3p	miR-98-5p	miR-1843-5p	miR-32-3p	miR-344b-1-3p
miR-145-5p	miR-2985	miR-129-5p		miR-185-5p	miR-325-3p	miR-34a-5p
miR-218a-5p	miR-331-5p	miR-1306-5p		miR-186-5p	miR-344b-2-3p	miR-370-5p
miR-219-5p	miR-337-5p	miR-130b-5p		miR-190a-5p	miR-34b-3p
miR-24-3p	miR-339-5p	miR-136-3p		miR-191a-5p	miR-3557-5p
miR-26a-5p	miR-341	miR-136-5p		miR-195-5p	miR-3559-3p
miR-29a-3p	miR-344b-5p	miR-138-5p		miR-205	miR-3559-5p
miR-29b-2-5p	miR-350	miR-143-3p		miR-219-2-3p	miR-3568
miR-29c-3p	miR-351-5p	miR-153-3p		miR-22-5p	miR-3571
miR-29c-5p	miR-374-3p	miR-16-5p		miR-291a-5p	miR-3572
miR-30a-5p	miR-378a-3p	miR-181a-5p		miR-29a-5p	miR-3596c
miR-30b-5p	miR-382-5p	miR-181b-5p		miR-301a-3p	miR-382-3p
miR-30e-5p	miR-423-3p	miR-181d-5p		miR-30a-3p	miR-423-5p
miR-335	miR-433-3p	miR-21-3p		miR-30d-5p	miR-450a-3p
miR-33-5p	miR-455-3p	miR-221-5p		miR-30e-3p	miR-465-3p
miR-3592	miR-466c-5p	miR-222-3p		miR-31a-5p	miR-466b-1-3p
miR-376b-3p	miR-485-3p	miR-22-3p		miR-320-3p	miR-466b-2-3p
miR-376b-5p	miR-487b-3p	miR-23b-3p		miR-322-5p	miR-466b-5p
miR-376c-5p	miR-505-5p	miR-24-1-5p		miR-324-3p	miR-466c-3p
miR-384-3p	miR-541-5p	miR-24-2-5p		miR-324-5p	miR-466d
miR-434-3p	miR-652-5p	miR-25-3p		miR-325-5p	miR-490-3p
miR-497-5p	miR-664-2-5p	miR-27b-3p		miR-326-3p	miR-503-5p
miR-598-3p	miR-667-3p	miR-2964		miR-328a-3p	miR-665
miR-743a-5p	miR-674-3p	miR-300-3p		miR-328b-3p	miR-742-3p
miR-7a-1-3p	miR-674-5p	miR-30b-3p		miR-329-5p	miR-743b-3p
miR-99a-5p	miR-702-3p	miR-30c-5p		miR-330-3p	miR-758-5p
miR-9b-5p	miR-7a-2-3p	miR-323-3p		miR-330-5p	miR-883-5p
SNORD12	miR-872-3p	miR-329-3p		miR-331-3p	SNORD3@
	miR-92a-3p	miR-337-3p		miR-338-5p	SNORD44
	miR-92b-3p	miR-340-3p		miR-345-5p	SNORD48
	miR-93-5p	miR-340-5p		miR-3573-3p
	miR-9a-3p	miR-342-3p		miR-3580-3p
	SNORD110	miR-344a-3p		miR-361-5p
	SNORD13	miR-34b-5p		miR-369-3p
	SNORD2	miR-34c-5p		miR-369-5p
	SNORD38B	miR-3586-5p		miR-379-5p
	SNORD68	miR-365-3p		miR-383-5p
		miR-376a-3p		miR-411-3p
		miR-380-3p		miR-411-5p
		miR-384-5p		miR-425-5p
		miR-410-3p		miR-434-5p
		miR-412-5p		miR-485-5p
		miR-431		miR-488-3p
		miR-433-5p		miR-496-3p
		miR-487b-5p		miR-500-3p
		miR-495		miR-504
		miR-664-1-5p		miR-505-3p
		miR-668		miR-539-3p
		miR-99b-3p		miR-539-5p
		miR-99b-5p		miR-582-5p
		miR-9a-5p		miR-652-3p
				miR-664-3p
				miR-672-5p
				miR-675-5p
				miR-872-5p
				miR-935
