# Supplementary material for: Alterations in miRNA Levels in the Dentate Gyrus in Epileptic Rats
Source: PLoS One. 2013 Oct 11;8(10):e76051. doi: 10.1371/journal.pone.0076051 (PMC3795667; doi:10.1371/journal.pone.0076051)
Supplement: Table S2 — Lists of functions assigned to individual miRNAs present in clusters on Figure 3. (XLS) [file pone.0076051.s002.xls]

## Sheet: Top IPA networks
© 2000-2013 Ingenuity Systems, Inc. All rights reserved.
Cluster 1
ID	Molecules in Network	Score	Top Functions
2	BCAS3,CEBPB,G6PC/G6PC2/G6PC3,Gm6749,GSG2,Histone h3,Insulin,mir-103,mir-181,mir-188,mir-210,mir-339,mir-368,mir-423,mir-667,miR-103-1-5p (and other miRNAs w/seed GCUUCUU),miR-125b-5p (and other miRNAs w/seed CCCUGAG),miR-150-5p (and other miRNAs w/seed CUCCCAA),miR-181a-2-3p (miRNAs w/seed CCACCAA),miR-193a-3p (and other miRNAs w/seed ACUGGCC),miR-210-5p (and other miRNAs w/seed GCCACUG),miR-339-…	20	Reproductive System Disease, Connective Tissue Disorders, Inflammatory Disease
1	CFL2,DICER1,mir-7,mir-154,mir-341,mir-363,mir-433,mir-467,mir-485,mir-497,mir-541,mir-672,miR-16-5p (and other miRNAs w/seed AGCAGCA),miR-17-5p (and other miRNAs w/seed AAAGUGC),miR-323-3p (and other miRNAs w/seed ACAUUAC),miR-331-5p (and other miRNAs w/seed GUCUUGU),miR-341 (and other miRNAs w/seed CGGUCGA),miR-377-3p (miRNAs w/seed UCACACA),miR-377-5p (and other miRNAs w/seed GAGGUUG),miR-382-3…	26	Developmental Disorder, Hereditary Disorder, Skeletal and Muscular Disorders
3	let-7,let-7a-3p (and other miRNAs w/seed UAUACAA),let-7d-3p (miRNAs w/seed UAUACGA),miR-151-3p (and other miRNAs w/seed UAGACUG),miR-378a-3p (and other miRNAs w/seed CUGGACU),miR-455-3p (miRNAs w/seed CAGUCCA),miR-505-5p (miRNAs w/seed GGAGCCA),RPS15	16	Cell Cycle, Hepatic System Disease, Infectious Disease
4	mir-674,miR-674-3p (miRNAs w/seed ACAGCUC),miR-674-5p (and other miRNAs w/seed CACUGAG)	5
5	NUFIP1,SNORD13	3	Cancer, Reproductive System Disease, RNA Post-Transcriptional Modification
6	mir-344,miR-344b-5p (and other miRNAs w/seed GUCAGGC)	3
7	mir-664,miR-664-1-5p (and other miRNAs w/seed UGGCUGG)	3
8	mir-872,miR-872-3p (miRNAs w/seed GAACUAU)	3	Cancer, Gastrointestinal Disease, Hepatic System Disease
9	mir-127,miR-127-5p (miRNAs w/seed UGAAGCU)	3	Cancer, Reproductive System Disease, Gene Expression
10	mir-337,miR-337-5p (miRNAs w/seed GGCGUCA)	3
11	mir-2985,miR-2985 (miRNAs w/seed GUUAUAG)	3
12	mir-350,miR-350 (and other miRNAs w/seed UCACAAA)	3	Cancer, Gastrointestinal Disease, Hepatic System Disease
13	mir-1949,miR-1949 (miRNAs w/seed AUACCAG)	3
14	mir-374,miR-374-3p (miRNAs w/seed UUAGCAC)	3	Cancer, Reproductive System Disease, Connective Tissue Disorders
15	mir-652,miR-652-5p (miRNAs w/seed CAACCCU)	3
16	mir-702,miR-702-3p (miRNAs w/seed GCCCACC)	3
Cluster 2
ID	Molecules in Network	Score	Top Functions
1	AGO2,DICER1,EPHB6,mir-130,mir-138,mir-154,mir-221,mir-329,mir-340,mir-342,mir-344,mir-365,mir-433,miR-130b-5p (miRNAs w/seed CUCUUUC),miR-138-5p (miRNAs w/seed GCUGGUG),miR-221-3p (and other miRNAs w/seed GCUACAU),miR-221-5p (miRNAs w/seed CCUGGCA),miR-300-3p (miRNAs w/seed AUGCAAG),miR-340-3p (miRNAs w/seed CCGUCUC),miR-340-5p (miRNAs w/seed UAUAAAG),miR-342-3p (miRNAs w/seed CUCACAC),miR-344-3p…	30	Hereditary Disorder, Skeletal and Muscular Disorders, Developmental Disorder
2	ACP2,C1orf56,Cg,Cpe,CREBL2,FAM3D,FNDC3B,FSH,GALNT7,Gulo,Insulin,let-7a-5p (and other miRNAs w/seed GAGGUAG),mir-128,mir-130,mir-363,mir-368,mir-423,miR-125b-5p (and other miRNAs w/seed CCCUGAG),miR-126-3p (and other miRNAs w/seed CGUACCG),miR-128-3p (and other miRNAs w/seed CACAGUG),miR-143-3p (and other miRNAs w/seed GAGAUGA),miR-16-5p (and other miRNAs w/seed AGCAGCA),miR-181a-5p (and other miR…	27	Connective Tissue Disorders, Inflammatory Disease, Inflammatory Response
3	ABI3BP,AGT,BCL2,CDH1,CDR2,CLEC2A,Cyclin E,DLEU1,DLEU2,GLYR1,MAX,Max-Myc,mir-129,mir-339,miR-100-5p (and other miRNAs w/seed ACCCGUA),miR-129-1-3p (and other miRNAs w/seed AGCCCUU),miR-129-5p (miRNAs w/seed UUUUUGC),miR-153 (and other miRNAs w/seed UGCAUAG),miR-21-3p (and other miRNAs w/seed AACAGCA),miR-22-3p (miRNAs w/seed AGCUGCC),miR-339-5p (and other miRNAs w/seed CCCUGUC),miR-34a-5p (and oth…	19	Cellular Development, Cellular Growth and Proliferation, Cell Cycle
4	ESRRG,mir-127,mir-136,mir-329,mir-431,miR-127-3p (miRNAs w/seed CGGAUCC),miR-136-3p (miRNAs w/seed AUCAUCG),miR-136-5p (miRNAs w/seed CUCCAUU),miR-329 (and other miRNAs w/seed ACACACC),miR-431-5p (and other miRNAs w/seed GUCUUGC),miR-433-3p (and other miRNAs w/seed UCAUGAU),miR-434-3p (miRNAs w/seed UUGAACC),miR-434-5p (miRNAs w/seed CUCGACU),NR0B2,RTL1,XBP1	10	Hereditary Disorder, Skeletal and Muscular Disorders, Cancer
5	mir-30,miR-30b-3p (miRNAs w/seed UGGGAUG)	2	Cellular Development, Cardiovascular System Development and Function, Cell Morphology
6	mir-379,miR-380-3p (miRNAs w/seed AUGUAGU)	2	Developmental Disorder, Hereditary Disorder, Skeletal and Muscular Disorders
7	mir-664,miR-664-1-5p (and other miRNAs w/seed UGGCUGG)	2
8	mir-337,miR-337-3p (miRNAs w/seed UCAGCUC)	2
9	mir-24,miR-24-1-5p (and other miRNAs w/seed UGCCUAC)	2	Cell Death and Survival, Cell-To-Cell Signaling and Interaction, Hair and Skin Development and Function
10	mir-1306,miR-1306-5p (miRNAs w/seed CACCUCC)	2	Cardiovascular Disease, Congenital Heart Anomaly, Developmental Disorder
11	mir-412,miR-412-5p (miRNAs w/seed GGUCGAC)	2
12	mir-2964,miR-2964 (and other miRNAs w/seed GAUGUCC)	2
13	AQP4,mir-668,miR-668 (and other miRNAs w/seed GUCACUC)	2	Auditory Disease, Cell Morphology, Cellular Compromise
14	MIR2467,mir-1188,miR-1188-3p (and other miRNAs w/seed GAGGCUC)	2
Cluster 3
ID	Molecules in Network	Score	Top Functions
1	ABCB1,AGO2,BCL2,CCND1,CDKN1B,CDKN2A,DICER1,EGFR,FOS,IRS1,mir-7,mir-28,mir-30,mir-126,mir-139,mir-188,mir-374,mir-451,mir-500,mir-548,miR-126-3p (and other miRNAs w/seed CGUACCG),miR-139-5p (miRNAs w/seed CUACAGU),miR-374b-5p (and other miRNAs w/seed UAUAAUA),miR-451a (and other miRNAs w/seed AACCGUU),miR-579 (and other miRNAs w/seed UCAUUUG),miR-660-5p (miRNAs w/seed ACCCAUU),miR-708-5p (and othe…	13	Cancer, Reproductive System Disease, Cellular Growth and Proliferation
2	mir-551,miR-551b-3p (miRNAs w/seed GCGACCC)	3
3	BRAF,mir-187,miR-187-3p (miRNAs w/seed CGUGUCU)	3	Cancer, Cell-To-Cell Signaling and Interaction, Dermatological Diseases and Conditions
Cluster 4
ID	Molecules in Network	Score	Top Functions
1	AGO2,DNMT3A,hydrogen peroxide,Insulin,let-7a-5p (and other miRNAs w/seed GAGGUAG),Mir352,mir-138,mir-188,mir-324,mir-342,mir-361,mir-363,mir-365,mir-368,mir-493,miR-193a-3p (and other miRNAs w/seed ACUGGCC),miR-204-5p (and other miRNAs w/seed UCCCUUU),miR-221-3p (and other miRNAs w/seed GCUACAU),miR-223-3p (miRNAs w/seed GUCAGUU),miR-26a-5p (and other miRNAs w/seed UCAAGUA),miR-27a-3p (and other …	29	Cancer, Reproductive System Disease, Cardiovascular Disease
2	mir-3068,miR-3068-3p (miRNAs w/seed GUGAAUU)	3
Cluster 5
ID	Molecules in Network	Score	Top Functions
1	CCND1,Ces1b/Ces1c,mir-128,mir-154,mir-378,mir-423,mir-466,mir-467,mir-486,mir-490,mir-615,mir-744,miR-1237-3p (and other miRNAs w/seed CCUUCUG),miR-154-3p (and other miRNAs w/seed AUCAUAC),miR-192-5p (and other miRNAs w/seed UGACCUA),miR-214-3p (and other miRNAs w/seed CAGCAGG),miR-25-5p (miRNAs w/seed GGCGGAG),miR-300-5p (and other miRNAs w/seed UGAAGAG),miR-323-3p (and other miRNAs w/seed ACAUU…	28	Tissue Morphology, Cancer, Cell Cycle
2	Mir3559,miR-3559-3p (miRNAs w/seed UGUAGUA),miR-3559-5p (miRNAs w/seed GACAGAC)	5
3	mir-883,miR-883-5p (and other miRNAs w/seed GCUGAGA)	3
4	mir-15,miR-195-3p (and other miRNAs w/seed CAAUAUU)	3	Cancer, Cell Death and Survival, Hematological Disease
5	mir-743,miR-743b-3p (and other miRNAs w/seed AAAGACA)	3
6	mir-290,miR-294 (miRNAs w/seed UCAAAAU)	3	Cell Death and Survival, Cancer, Reproductive System Disease
7	mir-8,miR-141-5p (miRNAs w/seed CCAUCUU)	3	Cancer, Cellular Development, Tumor Morphology
8	mir-344,miR-344h-3p (and other miRNAs w/seed GUAUAAC)	3
9	mir-465,miR-465-3p (miRNAs w/seed GAUCAGU)	3
10	mir-450,miR-450a-3p (miRNAs w/seed AUUGGGA)	3
11	mir-325,miR-325-3p (miRNAs w/seed UUAUUGA)	3
12	mir-742,miR-742-3p (miRNAs w/seed AAAGCCA)	3
13	mir-32,miR-32-3p (miRNAs w/seed CAAUUUA)	3	Cell Cycle, Connective Tissue Disorders, Inflammatory Disease
14	mir-3572,miR-3572 (miRNAs w/seed UACACUU)	3
15	mir-207,miR-207 (miRNAs w/seed UUCUCCU)	3
16	mir-1298,miR-1298 (and other miRNAs w/seed UCAUUCG)	3
17	mir-299,miR-299a-5p (and other miRNAs w/seed GGUUUAC),PRDM5	2	Cell Cycle, Developmental Disorder, Hereditary Disorder
18	mir-34,miR-34c-3p (and other miRNAs w/seed AUCACUA),NCL	2	Cellular Development, Cellular Growth and Proliferation, Embryonic Development
19	mir-1,mir-548,miR-3571 (and other miRNAs w/seed ACACACU)	2	Cancer, Cardiac Hyperplasia/Hyperproliferation, Cardiovascular Disease
20	MIR4646,mir-204,miR-204-3p (and other miRNAs w/seed CUGGGAA)	2	Cardiovascular Disease, Cellular Movement, Pulmonary Hypertension
21	Mir3568,mir-22,miR-22-5p (and other miRNAs w/seed GUUCUUC)	2	Neurological Disease, Organismal Injury and Abnormalities, Tissue Morphology
22	mir-379,mir-563,miR-758-5p (and other miRNAs w/seed GGUUGAC)	2	Developmental Disorder, Hereditary Disorder, Skeletal and Muscular Disorders
23	EPHB6,mir-665,miR-665 (and other miRNAs w/seed CCAGGAG)	2	Nucleic Acid Metabolism, Reproductive System Disease, Small Molecule Biochemistry
24	mir-1284,mir-3596,miR-1284 (and other miRNAs w/seed CUAUACA)	2
25	Mir3059,Mir5616,mir-185,miR-185-3p (and other miRNAs w/seed UUCCUCU)	2	Cardiovascular Disease, Connective Tissue Disorders, Dermatological Diseases and Conditions
Cluster 6
ID	Molecules in Network	Score	Focus Molecules	Top Functions
1	ACP2,Akt,C1orf56,Cg,Cpe,CREBL2,FAM3D,FSH,GALNT7,Gulo,Insulin,KCNJ16,let-7a-5p (and other miRNAs w/seed GAGGUAG),mir-335,mir-368,mir-384,miR-101-3p (and other miRNAs w/seed ACAGUAC),miR-103-3p (and other miRNAs w/seed GCAGCAU),miR-126-5p (and other miRNAs w/seed AUUAUUA),miR-16-5p (and other miRNAs w/seed AGCAGCA),miR-218-5p (and other miRNAs w/seed UGUGCUU),miR-24-3p (and other miRNAs w/seed GGCU…	31	13	Cancer, Cardiovascular Disease, Infectious Disease
2	ABCA1,Acat2/Acat3,B3GNT2,CDK6,CLDND1,D-glucose,Hmgn3,mir-29,mir-33,mir-124,mir-368,mir-434,mir-485,miR-100-5p (and other miRNAs w/seed ACCCGUA),miR-124-3p (and other miRNAs w/seed AAGGCAC),miR-124-5p (miRNAs w/seed GUGUUCA),miR-137-3p (and other miRNAs w/seed UAUUGCU),miR-145-5p (and other miRNAs w/seed UCCAGUU),miR-29b-2-5p (and other miRNAs w/seed UGGUUUC),miR-29c-5p (miRNAs w/seed GACCGAU),miR…	25	11	Lipid Metabolism, Molecular Transport, Small Molecule Biochemistry
3	mir-9,miR-9b-5p (miRNAs w/seed UCGGUUA)	3	1	Cellular Function and Maintenance, Cellular Growth and Proliferation, Embryonic Development
4	mir-743,mir-881,miR-743a-5p (and other miRNAs w/seed AUUCAGA)	3	1
5	mir-7,mir-3065,miR-3065-5p (and other miRNAs w/seed CAACAAA)	3	1	Cancer, Cellular Movement, Tumor Morphology
6	Mir6360,mir-3578,miR-3592 (and other miRNAs w/seed AGUGUUG)	3	1
7	DNMT3A,mir-598,miR-598-3p (and other miRNAs w/seed ACGUCAU)	3	1	Infectious Disease, DNA Replication, Recombination, and Repair, Gene Expression
8	ALOX5,CD14,ELOVL7,ENPP6,leukotriene B4,mir-219,mir-4782,miR-219-5p (and other miRNAs w/seed GAUUGUC),PLCG2,TNFRSF1B	2	1	Lipid Metabolism, Small Molecule Biochemistry, Developmental Disorder
Cluster 7
ID	Molecules in Network	Score	Top Functions
1	Ahr-aryl hydrocarbon,ATOH8,C21orf33,Ces1b/Ces1c,CHL1,CREG1,DEFA4,DLEU1,E2F1,INMT,MFNG,mir-132,mir-142,mir-149,mir-449,mir-615,miR-132-3p (and other miRNAs w/seed AACAGUC),miR-132-5p (miRNAs w/seed CCGUGGC),miR-135a-5p (and other miRNAs w/seed AUGGCUU),miR-142-3p (miRNAs w/seed GUAGUGU),miR-146a-5p (and other miRNAs w/seed GAGAACU),miR-17-5p (and other miRNAs w/seed AAAGUGC),miR-21-5p (and other m…	28	Reproductive System Disease, Cell Cycle, Cancer
2	mir-154,mir-344,miR-344d-3p (and other miRNAs w/seed AUAUAAC)	3	Cell Death and Survival, Developmental Disorder, Hereditary Disorder
3	mir-370,mir-1193,miR-1193-3p (and other miRNAs w/seed AGGUCAC)	3	Cancer, Reproductive System Disease
Cluster 8
ID	Molecules in Network	Score	Top Functions
1	ERK,GFI1,GPR87,hydrogen peroxide,mir-154,miR-146a-5p (and other miRNAs w/seed GAGAACU),miR-151-5p (and other miRNAs w/seed CGAGGAG),miR-154-3p (and other miRNAs w/seed AUCAUAC),miR-154-5p (miRNAs w/seed AGGUUAU),miR-190a-5p (and other miRNAs w/seed GAUAUGU),miR-191-5p (and other miRNAs w/seed AACGGAA),miR-300-3p (miRNAs w/seed AUGCAAG),miR-31-5p (and other miRNAs w/seed GGCAAGA),miR-330-5p (and o…	43	Cancer, Neurological Disease, Cell Cycle
2	C1orf56,Cg,FAM3D,GALNT7,Gulo,Insulin,Mir721,mir-130,mir-185,mir-324,mir-329,mir-330,mir-423,mir-485,mir-672,miR-130a-3p (and other miRNAs w/seed AGUGCAA),miR-148b-3p (and other miRNAs w/seed CAGUGCA),miR-16-5p (and other miRNAs w/seed AGCAGCA),miR-185-5p (and other miRNAs w/seed GGAGAGA),miR-291a-5p (and other miRNAs w/seed AUCAAAG),miR-30a-3p (and other miRNAs w/seed UUUCAGU),miR-30c-5p (and oth…	26	Cancer, Inflammatory Disease, Inflammatory Response
3	AGO2,DNPEP,DOK4,EPHB6,mir-22,mir-130,mir-138,mir-140,mir-186,mir-205,mir-335,mir-361,mir-365,mir-451,mir-664,miR-126-3p (and other miRNAs w/seed CGUACCG),miR-138-1-3p (miRNAs w/seed GGCUACU),miR-138-2-3p (miRNAs w/seed CUAUUUC),miR-138-5p (miRNAs w/seed GCUGGUG),miR-140-3p (miRNAs w/seed ACCACAG),miR-140-5p (and other miRNAs w/seed AGUGGUU),miR-150-5p (and other miRNAs w/seed CUCCCAA),miR-186-5p …	24	Connective Tissue Disorders, Inflammatory Disease, Inflammatory Response
4	mir-1843,miR-1843-3p (and other miRNAs w/seed CUGAUCG),miR-1843-5p (and other miRNAs w/seed AUGGAGG)	5
5	mir-338,miR-338-5p (miRNAs w/seed ACAAUAU)	2	Connective Tissue Disorders, Inflammatory Disease, Inflammatory Response
6	mir-345,miR-345-5p (miRNAs w/seed GCUGACC)	2	Organismal Development, Cancer, Reproductive System Disease
7	mir-505,miR-505-3p (miRNAs w/seed UCAACAC)	2
8	Mir3573,miR-3573-3p (miRNAs w/seed UCCUAAC)	2
9	mir-434,miR-434-5p (miRNAs w/seed GCUCGAC)	2
10	mir-582,miR-582-5p (miRNAs w/seed ACAGUUG)	2	Cancer, Gastrointestinal Disease
11	mir-872,miR-872-5p (miRNAs w/seed AGGUUAC)	2
12	mir-325,miR-325-5p (and other miRNAs w/seed CUAGUAG)	2
13	Mir3580,miR-3580-3p (miRNAs w/seed GACUAGG)	2
14	mir-219,miR-219-2-3p (miRNAs w/seed GAAUUGU)	2	Cellular Development, Nervous System Development and Function
15	mir-935,miR-935 (miRNAs w/seed CAGUUAC)	2
16	mir-324,miR-324-3p (miRNAs w/seed CACUGCC)	2	Cellular Assembly and Organization
17	mir-652,miR-652-3p (miRNAs w/seed AUGGCGC)	2
18	mir-1249,miR-1249 (and other miRNAs w/seed CGCCCUU)	2
19	mir-488,miR-488-3p (miRNAs w/seed UGAAAGG),PKD1	2	Cancer, Cellular Movement, Connective Tissue Disorders

## Sheet: CNS functions
© 2000-2013 Ingenuity Systems, Inc. All rights reserved.
Category	Functions Annotation	p-Value	Molecules	# Molecules
Cluster 1
Neurological Disease	corticotrophic adenoma	7.06E-05	miR-150-5p (and other miRNAs w/seed CUCCCAA),miR-16-5p (and other miRNAs w/seed AGCAGCA)	2
Neurological Disease	Alzheimer's disease	5.57E-04	miR-125b-5p (and other miRNAs w/seed CCCUGAG),miR-16-5p (and other miRNAs w/seed AGCAGCA),miR-17-5p (and other miRNAs w/seed AAAGUGC),miR-378a-3p (and other miRNAs w/seed CUGGACU),miR-92a-3p (and other miRNAs w/seed AUUGCAC)	5
Neurological Disease	Schizophrenia	6.27E-04	miR-16-5p (and other miRNAs w/seed AGCAGCA),miR-17-5p (and other miRNAs w/seed AAAGUGC),miR-382-5p (miRNAs w/seed AAGUUGU),miR-9-3p (and other miRNAs w/seed UAAAGCU),miR-92a-3p (and other miRNAs w/seed AUUGCAC)	5
Neurological Disease	nonfamilial Alzheimer's disease	6.28E-04	miR-17-5p (and other miRNAs w/seed AAAGUGC),miR-92a-3p (and other miRNAs w/seed AUUGCAC)	2
Neurological Disease	relapsing-remitting multiple sclerosis	6.68E-04	miR-17-5p (and other miRNAs w/seed AAAGUGC),miR-92a-3p (and other miRNAs w/seed AUUGCAC)	2
Neurological Disease	brain cancer	8.52E-03	miR-150-5p (and other miRNAs w/seed CUCCCAA),miR-16-5p (and other miRNAs w/seed AGCAGCA),miR-17-5p (and other miRNAs w/seed AAAGUGC)	3
Cluster 2
Neurological Disease	Alzheimer's disease	6.61E-10	let-7a-5p (and other miRNAs w/seed GAGGUAG),miR-100-5p (and other miRNAs w/seed ACCCGUA),miR-125b-5p (and other miRNAs w/seed CCCUGAG),miR-128-3p (and other miRNAs w/seed CACAGUG),miR-16-5p (and other miRNAs w/seed AGCAGCA),miR-181a-5p (and other miRNAs w/seed ACAUUCA),miR-22-3p (miRNAs w/seed AGCUGCC),miR-27a-3p (and other miRNAs w/seed UCACAGU),miR-30c-5p (and other miRNAs w/seed GUAAACA),miR-3…	12
Neurological Disease	corticotrophic adenoma	1.06E-06	let-7a-5p (and other miRNAs w/seed GAGGUAG),miR-143-3p (and other miRNAs w/seed GAGAUGA),miR-16-5p (and other miRNAs w/seed AGCAGCA)	3
Neurological Disease	brain cancer	5.23E-06	let-7a-5p (and other miRNAs w/seed GAGGUAG),miR-128-3p (and other miRNAs w/seed CACAGUG),miR-143-3p (and other miRNAs w/seed GAGAUGA),miR-153 (and other miRNAs w/seed UGCAUAG),miR-16-5p (and other miRNAs w/seed AGCAGCA),miR-221-3p (and other miRNAs w/seed GCUACAU),miR-30c-5p (and other miRNAs w/seed GUAAACA)	7
Neurological Disease	nonfamilial Alzheimer's disease	3.10E-05	miR-181a-5p (and other miRNAs w/seed ACAUUCA),miR-34a-5p (and other miRNAs w/seed GGCAGUG),miR-92a-3p (and other miRNAs w/seed AUUGCAC)	3
Neurological Disease	glioblastoma cancer	1.60E-03	miR-128-3p (and other miRNAs w/seed CACAGUG),miR-153 (and other miRNAs w/seed UGCAUAG),miR-221-3p (and other miRNAs w/seed GCUACAU)	3
Neurological Disease	Schizophrenia	3.11E-02	miR-16-5p (and other miRNAs w/seed AGCAGCA),miR-30c-5p (and other miRNAs w/seed GUAAACA),miR-34a-5p (and other miRNAs w/seed GGCAGUG),miR-92a-3p (and other miRNAs w/seed AUUGCAC)	4
Neurological Disease	tumorigenesis of glioma	4.71E-02	miR-128-3p (and other miRNAs w/seed CACAGUG)	1
Neurological Disease	Multiple Sclerosis	4.87E-02	miR-34a-5p (and other miRNAs w/seed GGCAGUG),miR-92a-3p (and other miRNAs w/seed AUUGCAC)	2
Cluster 3
Neurological Disease	glioblastoma cancer	4.16E-02	miR-7a-5p (and other miRNAs w/seed GGAAGAC)	1
Cluster 4
Nervous System Development and Function	quantity of mushroom spine	1.75E-03	miR-29b-3p (and other miRNAs w/seed AGCACCA)	1
Neurological Disease	Alzheimer's disease	2.81E-04	let-7a-5p (and other miRNAs w/seed GAGGUAG),miR-26a-5p (and other miRNAs w/seed UCAAGUA),miR-27a-3p (and other miRNAs w/seed UCACAGU),miR-29b-3p (and other miRNAs w/seed AGCACCA)	4
Neurological Disease	brain cancer	1.05E-03	let-7a-5p (and other miRNAs w/seed GAGGUAG),miR-221-3p (and other miRNAs w/seed GCUACAU),miR-26a-5p (and other miRNAs w/seed UCAAGUA)	3
Neurological Disease	pilocytic astrocytoma	1.75E-03	miR-26a-5p (and other miRNAs w/seed UCAAGUA)	1
Neurological Disease	glioblastoma cancer	2.14E-03	miR-221-3p (and other miRNAs w/seed GCUACAU),miR-26a-5p (and other miRNAs w/seed UCAAGUA)	2
Neurological Disease	amyotrophic lateral sclerosis	3.48E-03	miR-29b-3p (and other miRNAs w/seed AGCACCA),miR-338-3p (miRNAs w/seed CCAGCAU)	2
Neurological Disease	anaplastic astrocytoma	5.24E-03	miR-26a-5p (and other miRNAs w/seed UCAAGUA)	1
Neurological Disease	corticotrophic adenoma	6.40E-03	let-7a-5p (and other miRNAs w/seed GAGGUAG)	1
Neurological Disease	Schizophrenia	4.93E-02	miR-26a-5p (and other miRNAs w/seed UCAAGUA),miR-29b-3p (and other miRNAs w/seed AGCACCA)	2
Cluster 6
Nervous System Development and Function	quantity of mushroom spine	3.67E-03	miR-29b-3p (and other miRNAs w/seed AGCACCA)	1
Nervous System Development and Function	long-term potentiation of CA1 neuron	2.18E-02	miR-124-3p (and other miRNAs w/seed AAGGCAC)	1
Neurological Disease	Alzheimer's disease	7.47E-10	let-7a-5p (and other miRNAs w/seed GAGGUAG),miR-100-5p (and other miRNAs w/seed ACCCGUA),miR-101-3p (and other miRNAs w/seed ACAGUAC),miR-103-3p (and other miRNAs w/seed GCAGCAU),miR-124-3p (and other miRNAs w/seed AAGGCAC),miR-145-5p (and other miRNAs w/seed UCCAGUU),miR-16-5p (and other miRNAs w/seed AGCAGCA),miR-26a-5p (and other miRNAs w/seed UCAAGUA),miR-29b-3p (and other miRNAs w/seed AGCAC…	10
Neurological Disease	corticotrophic adenoma	7.80E-05	let-7a-5p (and other miRNAs w/seed GAGGUAG),miR-16-5p (and other miRNAs w/seed AGCAGCA)	2
Neurological Disease	Schizophrenia	7.84E-05	miR-103-3p (and other miRNAs w/seed GCAGCAU),miR-16-5p (and other miRNAs w/seed AGCAGCA),miR-24-3p (and other miRNAs w/seed GGCUCAG),miR-26a-5p (and other miRNAs w/seed UCAAGUA),miR-29b-3p (and other miRNAs w/seed AGCACCA),miR-30c-5p (and other miRNAs w/seed GUAAACA)	6
Neurological Disease	central nervous system tumor	1.84E-04	let-7a-5p (and other miRNAs w/seed GAGGUAG),miR-124-3p (and other miRNAs w/seed AAGGCAC),miR-16-5p (and other miRNAs w/seed AGCAGCA),miR-26a-5p (and other miRNAs w/seed UCAAGUA),miR-30c-5p (and other miRNAs w/seed GUAAACA)	5
Neurological Disease	brain cancer	9.35E-04	let-7a-5p (and other miRNAs w/seed GAGGUAG),miR-16-5p (and other miRNAs w/seed AGCAGCA),miR-26a-5p (and other miRNAs w/seed UCAAGUA),miR-30c-5p (and other miRNAs w/seed GUAAACA)	4
Neurological Disease	pilocytic astrocytoma	3.67E-03	miR-26a-5p (and other miRNAs w/seed UCAAGUA)	1
Neurological Disease	anaplastic astrocytoma	1.10E-02	miR-26a-5p (and other miRNAs w/seed UCAAGUA)	1
Neurological Disease	glioma	2.53E-02	miR-124-3p (and other miRNAs w/seed AAGGCAC),miR-26a-5p (and other miRNAs w/seed UCAAGUA)	2
Neurological Disease	mild cognitive impairment	3.38E-02	miR-103-3p (and other miRNAs w/seed GCAGCAU)	1
Neurological Disease	relapsing-remitting multiple sclerosis	3.97E-02	miR-145-5p (and other miRNAs w/seed UCCAGUU)	1
Cluster 7
Neurological Disease	nonfamilial Alzheimer's disease	1.84E-04	miR-17-5p (and other miRNAs w/seed AAAGUGC),miR-34a-5p (and other miRNAs w/seed GGCAGUG)	2
Neurological Disease	Multiple Sclerosis	1.88E-04	miR-146a-5p (and other miRNAs w/seed GAGAACU),miR-17-5p (and other miRNAs w/seed AAAGUGC),miR-34a-5p (and other miRNAs w/seed GGCAGUG)	3
Neurological Disease	Alzheimer's disease	4.29E-04	miR-132-3p (and other miRNAs w/seed AACAGUC),miR-146a-5p (and other miRNAs w/seed GAGAACU),miR-17-5p (and other miRNAs w/seed AAAGUGC),miR-34a-5p (and other miRNAs w/seed GGCAGUG)	4
Neurological Disease	Schizophrenia	4.73E-04	miR-132-3p (and other miRNAs w/seed AACAGUC),miR-132-5p (miRNAs w/seed CCGUGGC),miR-17-5p (and other miRNAs w/seed AAAGUGC),miR-34a-5p (and other miRNAs w/seed GGCAGUG)	4
Neurological Disease	corticotrophic adenoma	7.04E-03	miR-21-5p (and other miRNAs w/seed AGCUUAU)	1
Neurological Disease	relapsing-remitting multiple sclerosis	2.10E-02	miR-17-5p (and other miRNAs w/seed AAAGUGC)	1
Neurological Disease	brain cancer	2.22E-02	miR-17-5p (and other miRNAs w/seed AAAGUGC),miR-21-5p (and other miRNAs w/seed AGCUUAU)	2
Neurological Disease	medulloblastoma	4.77E-02	miR-17-5p (and other miRNAs w/seed AAAGUGC)	1
Cluster 8
Neurological Disease	Alzheimer's disease	2.37E-03	miR-146a-5p (and other miRNAs w/seed GAGAACU),miR-148b-3p (and other miRNAs w/seed CAGUGCA),miR-16-5p (and other miRNAs w/seed AGCAGCA),miR-30c-5p (and other miRNAs w/seed GUAAACA),miR-381-3p (and other miRNAs w/seed AUACAAG),miR-425-5p (and other miRNAs w/seed AUGACAC)	6
Neurological Disease	corticotrophic adenoma	2.47E-02	miR-16-5p (and other miRNAs w/seed AGCAGCA)	1
Neurological Disease	bipolar disorder	4.74E-02	miR-140-3p (miRNAs w/seed ACCACAG),miR-22-5p (and other miRNAs w/seed GUUCUUC),miR-504 (and other miRNAs w/seed GACCCUG)	3
